# Supplementary material for: Molecular Diversity and Biochemical Content in Two Invasive Alien Species: Looking for Chemical Similarities and Bioactivities
Source: Mar Drugs. 2022 Dec 22;21(1):5. doi: 10.3390/md21010005 (PMC9861339; doi:10.3390/md21010005)
Supplement: Supplementary file 1 [file marinedrugs-21-00005-s001.zip]

Archive with 1 entries (1 files):
- marinedrugs-2072760-supplementary.pdf
